# Supplementary material for: The Density of Recombination-Associated Genomic Features Does Not Generally Explain the Broad-Scale Crossover Patterns in Chicken and Guinea Fowl
Source: Animals (Basel). 2025 Jun 14;15(12):1759. doi: 10.3390/ani15121759 (PMC12189427; doi:10.3390/ani15121759)
Supplement: Supplementary file 1 [file animals-15-01759-s001.zip]

Archive with 1 entries (1 files):
- animals-3674454-supplementary.pdf
